# Supplementary material for: Docetaxel-Induced Cell Death Is Regulated by a Fatty Acid-Binding Protein 12-Slug-Survivin Pathway in Prostate Cancer Cells
Source: Int J Mol Sci. 2024 Sep 6;25(17):9669. doi: 10.3390/ijms25179669 (PMC11395974; doi:10.3390/ijms25179669)
Supplement: Supplementary file 1 [file ijms-25-09669-s001.zip]

Archive with 1 entries (1 files):
- ijms-3138544-supplementary.pdf
